# Supplementary material for: Diagnostic Efficacy of Cervical Elastography in Predicting Spontaneous Preterm Birth in Pregnancies with Threatened Preterm Labor
Source: Diagnostics (Basel). 2025 Jul 31;15(15):1934. doi: 10.3390/diagnostics15151934 (PMC12346534; doi:10.3390/diagnostics15151934)
Supplement: Supplementary file 1 [file diagnostics-15-01934-s001.zip]

Archive with 1 entries (1 files):
- diagnostics-3755525-supplementary.pdf
